# Supplementary material for: Chromosome-level genome assembly and population genomics reveals crucial selection for subgynoecy development in chieh-qua
Source: Hortic Res. 2024 Apr 22;11(6):uhae113. doi: 10.1093/hr/uhae113 (PMC11186066; doi:10.1093/hr/uhae113)
Supplement: Web_Material_uhae113 [file web_material_uhae113.zip]

Archive with 3 entries (3 files):
- Supplemental Table1-5,9-12.doc
- Supplemental Table6-8.xls
- Supplemental Figures.rar
