# Supplementary material for: Chromosome-level genome assembly and population genomics reveals crucial selection for subgynoecy development in chieh-qua
Source: Hortic Res. 2024 Apr 22;11(6):uhae113. doi: 10.1093/hr/uhae113 (PMC11186066; doi:10.1093/hr/uhae113)
Supplement: Web_Material_uhae113 [file web_material_uhae113.zip › Supplemental Table6-8.xls]

## Sheet: Supplemental Table 6
I			II			III			IV			V			VI
JG_1			JG_11			JG_12			JG_125			JG_32			wp0007
JG_10			JG_124			JG_129			JG_127			JG_36			wp0010
JG_15			JG_131			JG_13			JG_128			JG_4			wp0012
JG_20			JG_14			JG_16			JG_130			JG_5			wp0026
JG_26			JG_18			JG_17			JG_133			JG_53			wp0036
JG_3			JG_38			JG_21			JG_134			JG_54			wp0039
JG_33			JG_48			JG_29			JG_19			JG_60			wp0054
JG_39			JG_49			JG_30			JG_2			JG_67			wp0066
JG_41			JG_87			JG_31			JG_22			JG_70
JG_44			JG_9			JG_37			JG_23			JG_126
JG_45			JG_93			JG_40			JG_24			wp0001
JG_56			wp0011			JG_42			JG_25			wp0041
JG_57			wp0035			JG_43			JG_27			wp0042
JG_64			wp0072			JG_46			JG_28			wp0049
JG_68			wp0073			JG_59			JG_34			wp0102
JG_69			wp0074			JG_65			JG_35
JG_8			wp0089			JG_74			JG_47
JG_91			wp0093						JG_51
JG_92			wp0094						JG_52
wp0004			wp0106						JG_55
wp0005			wp0113						JG_58
wp0006									JG_6
wp0008									JG_62
wp0009									JG_66
wp0021									JG_7
wp0025									JG_73
wp0027									JG_75
wp0028									JG_94
wp0029									wp0079
wp0030									wp0082
wp0037									wp0096
wp0040									wp0098
wp0045
wp0069
wp0076
wp0095

## Sheet: Supplemental Table 7
Chr.	Stat	End	Pi value	DG: wax fourd; JG: chieh-qua
Chr1	7980001	8380000	-6.73079	DG
Chr1	30380001	30780000	-11.2492	DG
Chr1	65020001	65500000	12.8884	JG
Chr1	73500001	73860000	5.03965	JG
Chr1	92040001	92500000	6.4442	JG
Chr1	95920001	96400000	-4.60592	DG
Chr10	14420001	14880000	-6.09619	DG
Chr10	20400001	20840000	5.03974	JG
Chr11	17580001	17980000	-6.1223	DG
Chr11	81960001	82260000	-4.69516	DG
Chr12	14820001	15020000	5.54019	JG
Chr12	62360001	62820000	33.868	JG
Chr12	73960001	74940000	90.4294	JG
Chr12	77940001	78260000	15.3746	JG
Chr3	3100001	3860000	7.21991	JG
Chr3	4020001	4900000	7.21991	JG
Chr3	30220001	30760000	4.49884	JG
Chr3	35200001	35700000	-4.45729	DG
Chr3	44700001	45180000	-7.64653	DG
Chr3	64640001	64980000	4.44753	JG
Chr3	70020001	71000000	-4.27282	DG
Chr3	76900001	77160000	5.04472	JG
Chr5	4880001	5760000	-6.08815	DG
Chr5	25340001	25840000	-5.87224	DG
Chr5	58860001	59300000	4.56453	JG
Chr6	1200001	1420000	16.6635	JG
Chr6	5260001	5780000	-8.04799	DG
Chr6	8020001	8640000	5.26854	JG
Chr7	46560001	47100000	-8.91102	DG
Chr7	47820001	48020000	6.91912	JG
Chr8	9040001	9420000	4.9958	JG
Chr9	37820001	38300000	5.43156	JG
Chr9	49080001	50160000	-4.41973	DG

## Sheet: Supplemental Table 8
Gene ID	DG: wax fourd; JG: chieh-qua
BhiCQ0180000356.01	DG
BhiCQ0180000357.01	DG
BhiCQ0180000358.01	DG
BhiCQ0180000359.01	DG
BhiCQ0180000360.01	DG
BhiCQ0180000361.01	DG
BhiCQ0180000362.01	DG
BhiCQ0180000363.01	DG
BhiCQ0180000364.01	DG
BhiCQ0180000365.01	DG
BhiCQ0180000366.01	DG
BhiCQ0180000367.01	DG
BhiCQ0180000368.01	DG
BhiCQ0180000369.01	DG
BhiCQ0180000370.01	DG
BhiCQ0180000371.01	DG
BhiCQ0180000372.01	DG
BhiCQ0180000373.01	DG
BhiCQ0180001265.01	DG
BhiCQ0180001266.01	DG
BhiCQ0180001267.01	DG
BhiCQ0180001268.01	DG
BhiCQ0180001269.01	DG
BhiCQ0180001270.01	DG
BhiCQ0180001271.01	DG
BhiCQ0180001272.01	DG
BhiCQ0180001273.01	DG
BhiCQ0180001274.01	DG
BhiCQ0180001275.01	DG
BhiCQ0180001276.01	DG
BhiCQ0180001277.01	DG
BhiCQ0180001278.01	DG
BhiCQ0180001279.01	DG
BhiCQ0180001280.01	DG
BhiCQ0180001281.01	DG
BhiCQ0180001282.01	DG
BhiCQ0180002490.01	JG
BhiCQ0180002491.01	JG
BhiCQ0180002492.01	JG
BhiCQ0180002493.01	JG
BhiCQ0180002494.01	JG
BhiCQ0180002495.01	JG
BhiCQ0180002496.01	JG
BhiCQ0180002497.01	JG
BhiCQ0180002498.01	JG
BhiCQ0180002499.01	JG
BhiCQ0180002500.01	JG
BhiCQ0180002501.01	JG
BhiCQ0180002502.01	JG
BhiCQ0180002503.01	JG
BhiCQ0180002504.01	JG
BhiCQ0180002505.01	JG
BhiCQ0180002784.01	JG
BhiCQ0180002785.01	JG
BhiCQ0180002786.01	JG
BhiCQ0180002787.01	JG
BhiCQ0180002788.01	JG
BhiCQ0180002789.01	JG
BhiCQ0180002790.01	JG
BhiCQ0180002791.01	JG
BhiCQ0180002792.01	JG
BhiCQ0180002793.01	JG
BhiCQ0180002794.01	JG
BhiCQ0180002795.01	JG
BhiCQ0180002796.01	JG
BhiCQ0180002797.01	JG
BhiCQ0180002798.01	JG
BhiCQ0180002799.01	JG
BhiCQ0180002800.01	JG
BhiCQ0180002801.01	JG
BhiCQ0180002802.01	JG
BhiCQ0180002803.01	JG
BhiCQ0180002804.01	JG
BhiCQ0180002805.01	JG
BhiCQ0180002806.01	JG
BhiCQ0180002807.01	JG
BhiCQ0180002808.01	JG
BhiCQ0180003474.01	JG
BhiCQ0180003475.01	JG
BhiCQ0180003476.01	JG
BhiCQ0180003477.01	JG
BhiCQ0180003478.01	JG
BhiCQ0180003479.01	JG
BhiCQ0180003480.01	JG
BhiCQ0180003481.01	JG
BhiCQ0180003482.01	JG
BhiCQ0180003483.01	JG
BhiCQ0180003484.01	JG
BhiCQ0180003485.01	JG
BhiCQ0180003486.01	JG
BhiCQ0180003487.01	JG
BhiCQ0180003488.01	JG
BhiCQ0180003489.01	JG
BhiCQ0180003490.01	JG
BhiCQ0180003605.01	DG
BhiCQ0180003606.01	DG
BhiCQ0180003607.01	DG
BhiCQ0180003608.01	DG
BhiCQ0180003609.01	DG
BhiCQ0180003610.01	DG
BhiCQ0180003611.01	DG
BhiCQ0180003612.01	DG
BhiCQ0180003613.01	DG
BhiCQ0180003614.01	DG
BhiCQ1080004333.01	DG
BhiCQ1080004334.01	DG
BhiCQ1080004335.01	DG
BhiCQ1080004336.01	DG
BhiCQ1080004337.01	DG
BhiCQ1080004338.01	DG
BhiCQ1080004339.01	DG
BhiCQ1080004340.01	DG
BhiCQ1080004341.01	DG
BhiCQ1080004342.01	DG
BhiCQ1080004343.01	DG
BhiCQ1080004344.01	DG
BhiCQ1080004345.01	DG
BhiCQ1080004346.01	DG
BhiCQ1080004347.01	DG
BhiCQ1080004348.01	DG
BhiCQ1080004349.01	DG
BhiCQ1080004350.01	DG
BhiCQ1080004351.01	DG
BhiCQ1080004352.01	DG
BhiCQ1080004353.01	DG
BhiCQ1080004574.01	JG
BhiCQ1080004575.01	JG	ACO1
BhiCQ1080004576.01	JG
BhiCQ1080004577.01	JG
BhiCQ1080004578.01	JG
BhiCQ1080004579.01	JG
BhiCQ1080004580.01	JG
BhiCQ1080004581.01	JG
BhiCQ1080004582.01	JG
BhiCQ1080004583.01	JG
BhiCQ1080004584.01	JG
BhiCQ1080004585.01	JG
BhiCQ1080004586.01	JG
BhiCQ1080004587.01	JG
BhiCQ1080004588.01	JG
BhiCQ1180006641.01	DG
BhiCQ1180006642.01	DG
BhiCQ1180006643.01	DG
BhiCQ1180006644.01	DG
BhiCQ1180006645.01	DG
BhiCQ1180006646.01	DG
BhiCQ1180006647.01	DG
BhiCQ1180006648.01	DG
BhiCQ1180006649.01	DG
BhiCQ1180006650.01	DG
BhiCQ1180006651.01	DG
BhiCQ1180006652.01	DG
BhiCQ1180006653.01	DG
BhiCQ1180006654.01	DG
BhiCQ1180006655.01	DG
BhiCQ1180006656.01	DG
BhiCQ1180006657.01	DG
BhiCQ1180006658.01	DG
BhiCQ1180006659.01	DG
BhiCQ1180008889.01	DG
BhiCQ1180008890.01	DG
BhiCQ1180008891.01	DG
BhiCQ1180008892.01	DG
BhiCQ1180008893.01	DG
BhiCQ1180008894.01	DG
BhiCQ1180008895.01	DG
BhiCQ1180008896.01	DG
BhiCQ1180008897.01	DG
BhiCQ1180008898.01	DG
BhiCQ1180008899.01	DG
BhiCQ1280009481.01	JG
BhiCQ1280009482.01	JG
BhiCQ1280009483.01	JG
BhiCQ1280009484.01	JG
BhiCQ1280009485.01	JG
BhiCQ1280009486.01	JG
BhiCQ1280009487.01	JG
BhiCQ1280011110.01	JG
BhiCQ1280011111.01	JG
BhiCQ1280011112.01	JG
BhiCQ1280011113.01	JG
BhiCQ1280011114.01	JG
BhiCQ1280011115.01	JG
BhiCQ1280011116.01	JG
BhiCQ1280011117.01	JG
BhiCQ1280011118.01	JG
BhiCQ1280011119.01	JG
BhiCQ1280011120.01	JG
BhiCQ1280011121.01	JG
BhiCQ1280011122.01	JG
BhiCQ1280011123.01	JG
BhiCQ1280011124.01	JG
BhiCQ1280011125.01	JG
BhiCQ1280011126.01	JG
BhiCQ1280011127.01	JG
BhiCQ1280011128.01	JG
BhiCQ1280011129.01	JG
BhiCQ1280011540.01	JG
BhiCQ1280011541.01	JG
BhiCQ1280011542.01	JG
BhiCQ1280011543.01	JG
BhiCQ1280011544.01	JG
BhiCQ1280011545.01	JG
BhiCQ1280011546.01	JG
BhiCQ1280011547.01	JG
BhiCQ1280011548.01	JG
BhiCQ1280011549.01	JG
BhiCQ1280011550.01	JG
BhiCQ1280011551.01	JG
BhiCQ1280011552.01	JG
BhiCQ1280011553.01	JG
BhiCQ1280011554.01	JG
BhiCQ1280011555.01	JG
BhiCQ1280011556.01	JG
BhiCQ1280011557.01	JG
BhiCQ1280011558.01	JG
BhiCQ1280011559.01	JG
BhiCQ1280011560.01	JG
BhiCQ1280011561.01	JG
BhiCQ1280011562.01	JG
BhiCQ1280011563.01	JG
BhiCQ1280011564.01	JG
BhiCQ1280011565.01	JG
BhiCQ1280011566.01	JG
BhiCQ1280011567.01	JG
BhiCQ1280011568.01	JG
BhiCQ1280011569.01	JG
BhiCQ1280011570.01	JG
BhiCQ1280011571.01	JG
BhiCQ1280011681.01	JG
BhiCQ1280011682.01	JG
BhiCQ1280011683.01	JG
BhiCQ1280011684.01	JG
BhiCQ1280011685.01	JG
BhiCQ1280011686.01	JG
BhiCQ1280011687.01	JG
BhiCQ1280011688.01	JG
BhiCQ0380014371.01	JG
BhiCQ0380014372.01	JG
BhiCQ0380014373.01	JG
BhiCQ0380014374.01	JG
BhiCQ0380014375.01	JG
BhiCQ0380014376.01	JG
BhiCQ0380014377.01	JG
BhiCQ0380014378.01	JG
BhiCQ0380014379.01	JG
BhiCQ0380014380.01	JG
BhiCQ0380014381.01	JG
BhiCQ0380014382.01	JG
BhiCQ0380014383.01	JG
BhiCQ0380014384.01	JG
BhiCQ0380014385.01	JG
BhiCQ0380014386.01	JG
BhiCQ0380014387.01	JG
BhiCQ0380014388.01	JG
BhiCQ0380014389.01	JG
BhiCQ0380014390.01	JG
BhiCQ0380014391.01	JG
BhiCQ0380014392.01	JG
BhiCQ0380014393.01	JG
BhiCQ0380014394.01	JG
BhiCQ0380014395.01	JG
BhiCQ0380014396.01	JG
BhiCQ0380014397.01	JG
BhiCQ0380014398.01	JG
BhiCQ0380014399.01	JG
BhiCQ0380014400.01	JG
BhiCQ0380014401.01	JG
BhiCQ0380014402.01	JG
BhiCQ0380014403.01	JG
BhiCQ0380014404.01	JG
BhiCQ0380014405.01	JG
BhiCQ0380014406.01	JG
BhiCQ0380014407.01	JG
BhiCQ0380014408.01	JG
BhiCQ0380014409.01	JG
BhiCQ0380014410.01	JG
BhiCQ0380014418.01	JG
BhiCQ0380014419.01	JG
BhiCQ0380014420.01	JG
BhiCQ0380014421.01	JG
BhiCQ0380014422.01	JG
BhiCQ0380014423.01	JG
BhiCQ0380014424.01	JG
BhiCQ0380014425.01	JG
BhiCQ0380014426.01	JG
BhiCQ0380014427.01	JG
BhiCQ0380014428.01	JG
BhiCQ0380014429.01	JG
BhiCQ0380014430.01	JG
BhiCQ0380014431.01	JG
BhiCQ0380014432.01	JG
BhiCQ0380014433.01	JG
BhiCQ0380014434.01	JG
BhiCQ0380014435.01	JG
BhiCQ0380014436.01	JG
BhiCQ0380014437.01	JG
BhiCQ0380014438.01	JG
BhiCQ0380014439.01	JG
BhiCQ0380014440.01	JG
BhiCQ0380014441.01	JG
BhiCQ0380014442.01	JG
BhiCQ0380014443.01	JG
BhiCQ0380014444.01	JG
BhiCQ0380014445.01	JG
BhiCQ0380014446.01	JG
BhiCQ0380014447.01	JG
BhiCQ0380014448.01	JG
BhiCQ0380014449.01	JG
BhiCQ0380014450.01	JG
BhiCQ0380014451.01	JG
BhiCQ0380014452.01	JG
BhiCQ0380014453.01	JG
BhiCQ0380014454.01	JG
BhiCQ0380015510.01	JG
BhiCQ0380015511.01	JG
BhiCQ0380015512.01	JG
BhiCQ0380015513.01	JG
BhiCQ0380015514.01	JG
BhiCQ0380015515.01	JG
BhiCQ0380015516.01	JG
BhiCQ0380015517.01	JG
BhiCQ0380015518.01	JG
BhiCQ0380015519.01	JG
BhiCQ0380015520.01	JG
BhiCQ0380015521.01	JG
BhiCQ0380015522.01	JG
BhiCQ0380015523.01	JG
BhiCQ0380015695.01	DG
BhiCQ0380015696.01	DG
BhiCQ0380015697.01	DG
BhiCQ0380015698.01	DG
BhiCQ0380015699.01	DG
BhiCQ0380015700.01	DG
BhiCQ0380015701.01	DG
BhiCQ0380015702.01	DG
BhiCQ0380015703.01	DG
BhiCQ0380015704.01	DG
BhiCQ0380015705.01	DG
BhiCQ0380015706.01	DG
BhiCQ0380015707.01	DG
BhiCQ0380015708.01	DG
BhiCQ0380015709.01	DG
BhiCQ0380015710.01	DG
BhiCQ0380015711.01	DG
BhiCQ0380016066.01	DG
BhiCQ0380016067.01	DG
BhiCQ0380016068.01	DG
BhiCQ0380016069.01	DG
BhiCQ0380016070.01	DG
BhiCQ0380016071.01	DG
BhiCQ0380016072.01	DG
BhiCQ0380016073.01	DG
BhiCQ0380016074.01	DG
BhiCQ0380016075.01	DG
BhiCQ0380016076.01	DG
BhiCQ0380016077.01	DG
BhiCQ0380016078.01	DG
BhiCQ0380016710.01	JG
BhiCQ0380016711.01	JG
BhiCQ0380016712.01	JG
BhiCQ0380016713.01	JG
BhiCQ0380016714.01	JG
BhiCQ0380016715.01	JG
BhiCQ0380016716.01	JG
BhiCQ0380016717.01	JG
BhiCQ0380016718.01	JG
BhiCQ0380016719.01	JG
BhiCQ0380016720.01	JG
BhiCQ0380016884.01	DG
BhiCQ0380016885.01	DG
BhiCQ0380016886.01	DG
BhiCQ0380016887.01	DG
BhiCQ0380016888.01	DG
BhiCQ0380016889.01	DG
BhiCQ0380016890.01	DG
BhiCQ0380016891.01	DG
BhiCQ0380016892.01	DG
BhiCQ0380016893.01	DG
BhiCQ0380016894.01	DG
BhiCQ0380016895.01	DG
BhiCQ0380016896.01	DG
BhiCQ0380016897.01	DG
BhiCQ0380016898.01	DG
BhiCQ0380016899.01	DG
BhiCQ0380016900.01	DG
BhiCQ0380016901.01	DG
BhiCQ0380016902.01	DG
BhiCQ0380016903.01	DG
BhiCQ0380016904.01	DG
BhiCQ0380016905.01	DG
BhiCQ0380016906.01	DG
BhiCQ0380016907.01	DG
BhiCQ0380016908.01	DG
BhiCQ0380016909.01	DG
BhiCQ0380016910.01	DG
BhiCQ0380017104.01	JG
BhiCQ0380017105.01	JG
BhiCQ0380017106.01	JG
BhiCQ0380017107.01	JG
BhiCQ0380017108.01	JG
BhiCQ0380017109.01	JG
BhiCQ0380017110.01	JG
BhiCQ0380017111.01	JG
BhiCQ0580019823.01	DG
BhiCQ0580019824.01	DG
BhiCQ0580019825.01	DG
BhiCQ0580019826.01	DG
BhiCQ0580019827.01	DG
BhiCQ0580019828.01	DG
BhiCQ0580019829.01	DG
BhiCQ0580019830.01	DG
BhiCQ0580019831.01	DG
BhiCQ0580019832.01	DG
BhiCQ0580019833.01	DG
BhiCQ0580019834.01	DG
BhiCQ0580019835.01	DG
BhiCQ0580019836.01	DG
BhiCQ0580019837.01	DG
BhiCQ0580019838.01	DG
BhiCQ0580019839.01	DG
BhiCQ0580019840.01	DG
BhiCQ0580019841.01	DG
BhiCQ0580019842.01	DG
BhiCQ0580019843.01	DG
BhiCQ0580019844.01	DG
BhiCQ0580019845.01	DG
BhiCQ0580019846.01	DG
BhiCQ0580019847.01	DG
BhiCQ0580019848.01	DG
BhiCQ0580019849.01	DG
BhiCQ0580019850.01	DG
BhiCQ0580019851.01	DG
BhiCQ0580019852.01	DG
BhiCQ0580019853.01	DG
BhiCQ0580019854.01	DG
BhiCQ0580019855.01	DG
BhiCQ0580020411.01	DG
BhiCQ0580020412.01	DG
BhiCQ0580020413.01	DG
BhiCQ0580020414.01	DG
BhiCQ0580020415.01	DG
BhiCQ0580020416.01	DG
BhiCQ0580020417.01	DG
BhiCQ0580020418.01	DG
BhiCQ0580020419.01	DG
BhiCQ0580020420.01	DG
BhiCQ0580020421.01	DG
BhiCQ0580020422.01	DG
BhiCQ0580021520.01	JG
BhiCQ0580021521.01	JG
BhiCQ0580021522.01	JG
BhiCQ0580021523.01	JG
BhiCQ0580021524.01	JG
BhiCQ0580021525.01	JG
BhiCQ0580021526.01	JG
BhiCQ0580021527.01	JG
BhiCQ0580021528.01	JG
BhiCQ0580021529.01	JG
BhiCQ0580021530.01	JG
BhiCQ0580021531.01	JG
BhiCQ0580021532.01	JG
BhiCQ0580021533.01	JG
BhiCQ0580021534.01	JG
BhiCQ0580021535.01	JG
BhiCQ0580021536.01	JG
BhiCQ0580021537.01	JG
BhiCQ0580021538.01	JG
BhiCQ0680021842.01	JG
BhiCQ0680021843.01	JG
BhiCQ0680021844.01	JG
BhiCQ0680021845.01	JG
BhiCQ0680021846.01	JG
BhiCQ0680021847.01	JG
BhiCQ0680021848.01	JG
BhiCQ0680022010.01	DG
BhiCQ0680022011.01	DG
BhiCQ0680022012.01	DG
BhiCQ0680022013.01	DG
BhiCQ0680022014.01	DG
BhiCQ0680022015.01	DG
BhiCQ0680022016.01	DG
BhiCQ0680022017.01	DG
BhiCQ0680022018.01	DG
BhiCQ0680022019.01	DG
BhiCQ0680022020.01	DG
BhiCQ0680022021.01	DG
BhiCQ0680022022.01	DG
BhiCQ0680022023.01	DG
BhiCQ0680022024.01	DG
BhiCQ0680022025.01	DG
BhiCQ0680022026.01	DG
BhiCQ0680022027.01	DG
BhiCQ0680022028.01	DG
BhiCQ0680022029.01	DG
BhiCQ0680022114.01	JG
BhiCQ0680022115.01	JG
BhiCQ0680022116.01	JG
BhiCQ0680022117.01	JG
BhiCQ0680022118.01	JG
BhiCQ0680022119.01	JG
BhiCQ0680022120.01	JG
BhiCQ0680022121.01	JG
BhiCQ0680022122.01	JG
BhiCQ0680022123.01	JG
BhiCQ0680022124.01	JG
BhiCQ0680022125.01	JG
BhiCQ0680022126.01	JG
BhiCQ0680022127.01	JG
BhiCQ0680022128.01	JG
BhiCQ0680022129.01	JG
BhiCQ0680022130.01	JG
BhiCQ0680022131.01	JG
BhiCQ0680022132.01	JG
BhiCQ0680022133.01	JG
BhiCQ0680022134.01	JG
BhiCQ0680022135.01	JG
BhiCQ0680022136.01	JG
BhiCQ0680022137.01	JG
BhiCQ0680022138.01	JG
BhiCQ0680022139.01	JG
BhiCQ0680022140.01	JG
BhiCQ0680022141.01	JG
BhiCQ0680022142.01	JG
BhiCQ0680022143.01	JG
BhiCQ0680022144.01	JG
BhiCQ0680022145.01	JG
BhiCQ0680022146.01	JG
BhiCQ0680022147.01	JG
BhiCQ0780025362.01	DG
BhiCQ0780025363.01	DG
BhiCQ0780025364.01	DG
BhiCQ0780025365.01	DG
BhiCQ0780025366.01	DG
BhiCQ0780025367.01	DG
BhiCQ0780025368.01	DG
BhiCQ0780025369.01	DG
BhiCQ0780025370.01	DG
BhiCQ0780025371.01	DG
BhiCQ0780025372.01	DG
BhiCQ0780025373.01	DG
BhiCQ0780025374.01	DG
BhiCQ0780025375.01	DG
BhiCQ0780025376.01	DG
BhiCQ0780025377.01	DG
BhiCQ0780025418.01	JG
BhiCQ0780025419.01	JG
BhiCQ0780025420.01	JG
BhiCQ0780025421.01	JG
BhiCQ0780025422.01	JG
BhiCQ0780025423.01	JG
BhiCQ0780025424.01	JG
BhiCQ0780025425.01	JG
BhiCQ0780025426.01	JG
BhiCQ0780025427.01	JG
BhiCQ0780025428.01	JG
BhiCQ0880026261.01	JG
BhiCQ0880026262.01	JG
BhiCQ0880026263.01	JG
BhiCQ0880026264.01	JG
BhiCQ0880026265.01	JG
BhiCQ0880026266.01	JG
BhiCQ0880026267.01	JG
BhiCQ0880026268.01	JG
BhiCQ0980029805.01	JG
BhiCQ0980029806.01	JG
BhiCQ0980029807.01	JG
BhiCQ0980029808.01	JG
BhiCQ0980029809.01	JG
BhiCQ0980029810.01	JG
BhiCQ0980029811.01	JG
BhiCQ0980029812.01	JG
BhiCQ0980029813.01	JG
BhiCQ0980029814.01	JG
BhiCQ0980029815.01	JG
BhiCQ0980029816.01	JG
BhiCQ0980029817.01	JG
BhiCQ0980030195.01	DG
BhiCQ0980030196.01	DG
BhiCQ0980030197.01	DG
BhiCQ0980030198.01	DG
BhiCQ0980030199.01	DG
BhiCQ0980030200.01	DG
BhiCQ0980030201.01	DG
BhiCQ0980030202.01	DG
BhiCQ0980030203.01	DG
BhiCQ0980030204.01	DG
BhiCQ0980030205.01	DG
BhiCQ0980030206.01	DG
BhiCQ0980030207.01	DG
BhiCQ0980030208.01	DG
BhiCQ0980030209.01	DG
BhiCQ0980030210.01	DG
BhiCQ0980030211.01	DG
BhiCQ0980030212.01	DG
BhiCQ0980030213.01	DG
BhiCQ0980030214.01	DG
BhiCQ0980030215.01	DG
BhiCQ0980030216.01	DG
BhiCQ0980030217.01	DG
BhiCQ0980030218.01	DG
BhiCQ0980030219.01	DG
BhiCQ0980030220.01	DG
BhiCQ0980030221.01	DG
BhiCQ0980030222.01	DG
BhiCQ0980030223.01	DG
